# Supplementary material for: Fetal Calcifications Are Associated with Chromosomal Abnormalities
Source: PLoS One. 2015 Apr 29;10(4):e0123343. doi: 10.1371/journal.pone.0123343 (PMC4414523; doi:10.1371/journal.pone.0123343)
Supplement: S1 Table — (XLSX) [file pone.0123343.s002.xlsx]

## Sheet: DatasetCalcifications
Case number	Tissue with calcification	Gestational age (GA)	Type of death; 0=missed ab, 1= sp. ab, 2=TOP, 3=Stillbirth	Chromosome analysis method; 0=karyotype, 1=QF-PCR	Chromosome analysis results	Malformations; 0=no, 1=yes	Signs of infection; 0=no, 1=yes	Control number (fetus without calcifications, with closest analysis date BEFORE case in the archive, with matching GA and type of death)	Chromosome analysis method; karyotype=0, QF-PCR=1	Chromosome analysis results	Malformations; 0=no 1=yes	Signs of infection; 0=no, 1=yes	Control number (fetus without calcifications, with closest analysis date AFTER case in the archive, with matching GA and type of death)	Chromosome analysis method; karyotype=0, QF-PCR=1	Chromosome analysis results	Malformations; 0=no 1=yes	Signs of infection; 0=no, 1=yes
1	heart	22	1	1	Normal	0	1	1a	1	Normal	0	0	1b	1	Normal	1	1
2	liver	18	0	1	Trisomy 21	1	0	2a	1	Normal	0	1	2b	0	Normal	1	0
3	heart	37	3	1	Normal	0	0	3a	1	Normal	1	0	3b	0	Normal	0	1
4	liver	12	2	1	Multiple aberrations (T21+T18)	1	0	4a	1	Normal	1	0	4b	0	Normal	1	N/A
5	liver	19	0	1	Normal	0	0	5a	1	Normal	0	0	5b	0	Normal	1	0
6	liver	18	0	1	Normal	0	0	6a	1	Normal	0	0	6b	1	Normal	0	0
7	liver	22	1	1	Normal	1	0	7a	1	Normal	0	1	7b	1	Normal	0	1
8	liver	13	2	0	Trisomy 21	1	0	8a	1	Normal	1	N/A	8b	0	Normal	1	0
9	liver	20	2	1	Monosomy X	1	0	9a	0	Normal	1	0	9b	0	Normal	1	0
10	liver	22	0	1	Normal	0	0	10a	0	Normal	0	0	10b	1	Normal	0	1
11	bowel	10	0	1	Triploidy	1	0	11a	1	Normal	0	0	11b	1	Normal	0	0
12	liver	17	2	0	Normal	1	0	12a	1	Normal	0	0	12b	0	Normal	1	0
13	liver	15	0	0	Normal	1	0	13a	0	Normal	0	0	13b	1	Normal	1	0
14	liver	23	3	1	Normal	1	0	14a	0	Normal	0	0	14b	1	Normal	0	1
15	liver	36	3	1	Normal	1	1	15a	1	Normal	1	1	15b	1	Normal	0	1
16	bowel	18	0	1	Normal	1	0	16a	1	Normal	0	0	16b	0	Normal	0	0
17	liver, bowel	14	2	0	Trisomy 21	1	N/A	17a	1	Normal	1	0	17b	1	Monosomy X	0	0
18	liver	18	2	0	Trisomy 13	1	0	18a	0	Normal	1	N/A	18b	0	Trisomy 21	1	0
19	liver	13	2	0	Trisomy 18	1	0	19a	0	Normal	1	0	19b	1	Normal	1	0
20	liver	21	2	1	Normal	1	0	20a	1	Normal	0	0	20b	1	Normal	1	N/A
21	liver	16	2	0	Trisomy 21	1	N/A	21a	0	Normal	1	N/A	21b	0	Trisomy 18	1	0
22	liver, bowel	16	0	1	Normal	0	0	22a	1	Normal	1	N/A	22b	0	Normal	0	1
23	liver	14	2	0	Normal	1	0	23a	0	Normal	1	0	23b	1	Trisomy 18	1	N/A
24	liver	15	0	1	Trisomy 21	1	0	24a	0	Normal	0	N/A	24b	1	Normal	0	0
25	liver	13	2	1	Monosomy X	1	0	25a	0	Trisomy 21	0	1	25b	1	Normal	0	0
26	liver	20	2	1	Trisomy 21	1	1	26a	0	Normal	1	0	26b	0	Normal	1	0
27	liver	16	0	1	Normal	0	0	27a	1	Normal	0	N/A	27b	1	Normal	1	0
28	bowel	18	0	1	Trisomy 21	1	0	28a	1	Normal	1	0	28b	0	Normal	1	1
29	liver, bowel	17	0	1	Normal	0	0	29a	1	Monosomy X	0	N/A	29b	1	Normal	0	0
30	liver	21	2	0	Normal	1	0	30a	1	Normal	1	0	30b	0	Normal	1	0
31	liver	18	0	1	Normal	0	0	31a	1	Normal	0	N/A	31b	1	Normal	0	0
32	liver, bowel	18	2	0	Trisomy 21	1	0	32a	0	Trisomy 21	1	0	32b	0	Normal	1	0
33	liver	20	2	0	Structural aberration (isochromosome 12p)	1	0	33a	0	Triploidy	1	0	33b	1	Normal	1	N/A
34	liver	15	1	1	Normal	0	N/A	34a	1	Normal	0	0	34b	1	Normal	0	1
35	liver	15	1	1	Normal	0	N/A	35a	1	Normal	0	N/A	35b	1	Normal	0	0
36	peritoneum	20	2	0	Normal	1	0	36a	0	Normal	1	0	36b	0	Structural aberration (isochromosome 12p)	1	0
37	liver, bowel	18	0	1	Normal	0	0	37a	1	Normal	0	0	37b	1	Normal	0	1
38	liver	13	2	0	Monosomy X	1	0	38a	0	Multiple aberrations (T9+T18)	1	0	38b	0	Normal	1	0
39	liver	15	2	0	Normal	1	0	39a	1	Normal	0	1	39b	1	Normal	1	0
40	liver	20	0	1	Normal	0	0	40a	1	Normal	0	0	40b	1	Normal	0	0
41	liver, bowel, spleen	20	1	1	Normal	1	1	41a	1	Normal	0	1	41b	1	Normal	0	1
42	liver	14	0	1	Trisomy 13	1	0	42a	1	Normal	0	0	42b	1	Normal	0	1
43	liver, bowel	15	0	1	Trisomy 18	1	0	43a	1	Normal	0	0	43b	0	Normal	0	0
44	bowel	18	2	1	Normal	0	0	44a	1	Normal	0	1	44b	1	Normal	1	0
45	liver	19	2	0	Normal	1	0	45a	1	Normal	0	0	45b	0	Normal	1	0
46	liver, bowel	19	0	1	Trisomy 13	1	0	46a	1	Triploidy	1	0	46b	1	Normal	0	0
47	liver	17	2	0	Normal	1	0	47a	0	Trisomy 21	1	0	47b	0	Triploidy	1	0
48	liver	17	0	0	Trisomy 18	1	0	48a	1	Normal	0	0	48b	0	Normal	0	0
49	liver	16	0	1	Normal	0	N/A	49a	1	Normal	0	N/A	49b	1	Normal	1	N/A
50	liver	17	0	1	Trisomy 18	1	0	50a	1	Normal	0	1	50b	1	Normal	0	N/A
51	liver	20	2	0	Trisomy 13	1	0	51a	1	Normal	1	0	51b	0	Normal	1	0
52	liver	14	2	0	Normal	1	0	52a	0	Normal	1	0	52b	0	Normal	1	0
53	liver	18	0	1	Normal	0	1	53a	1	Normal	0	N/A	53b	1	Normal	0	0
54	liver, heart	13	0	1	Normal	1	N/A	54a	0	Normal	0	0	54b	1	Normal	0	1
55	liver	18	2	1	Monosomy X	1	0	55a	1	Normal	1	N/A	55b	0	Structural aberration (9q22 deletion)	1	0
56	liver, bowel	13	0	0	Trisomy 18	1	0	56a	1	Normal	0	0	56b	1	Normal	0	0
57	heart	20	2	0	Normal	1	0	57a	0	Normal	1	0	57b	0	Normal	1	0
58	liver, bowel	14	0	0	Structural aberration (gain of chromosome material of unknown origin on chromosome 14p)	1	N/A	58a	0	Normal	0	N/A	58b	1	Normal	0	0
59	liver	18	0	0	Other aneuploidy (T9)	1	0	59a	1	Normal	0	1	59b	0	Normal	0	N/A
60	liver	17	2	0	Trisomy 13	1	0	60a	1	Normal	1	0	60b	1	Normal	1	0
61	liver	14	2	1	Normal	1	0	61a	1	Normal	1	0	61b	1	Trisomy 21	1	0
62	bowel	13	0	1	Trisomy 21	1	0	62a	1	Normal	0	0	62b	1	Normal	0	0
63	liver	22	2	1	Normal	1	0	63a	0	Other aneuploidy (T9)	1	0	63b	1	Normal	1	0
64	liver	13	2	0	Trisomy 13	1	0	64a	1	Normal	1	0	64b	0	Normal	1	0
65	liver	21	0	1	Normal	0	0	65a	1	Normal	1	0	65b	1	Normal	0	0
66	bowel	14	0	0	Trisomy 21	0	0	66a	1	Normal	0	N/A	66b	1	Normal	0	0
67	liver	16	0	0	Monosomy X	1	0	67a	1	Normal	0	1	67b	1	Normal	1	0
68	liver	13	0	1	Trisomy 21	0	N/A	68a	1	Monosomy X	1	0	68b	1	Normal	0	0
69	liver	13	2	0	Trisomy 21	1	0	69a	1	Normal	0	0	69b	0	Normal	0	0
70	liver	19	0	1	Normal	0	0	70a	1	Normal	1	0	70b	1	Normal	0	0
71	liver	24	3	1	Trisomy 21	1	N/A	71a	1	Normal	0	1	71b	0	Normal	0	0
72	peritoneum	34	3	1	Normal	1	1	72a	0	Normal	0	1	72b	1	Normal	0	1
73	liver, bowel	16	0	1	Trisomy 18	1	0	73a	1	Normal	0	0	73b	1	Normal	1	0
74	bowel	16	0	1	Normal	0	0	74a	1	Normal	0	0	74b	1	Normal	0	0
75	heart	42	3	0	Trisomy 18	1	1	75a	0	Normal	0	0	75b	1	Trisomy 21	0	0
76	liver	16	0	1	Normal	0	0	76a	1	Normal	0	0	76b	1	Normal	0	0
77	liver	14	2	1	Normal	1	0	77a	0	Triploidy	1	0	77b	1	Normal	0	0
78	liver	16	0	1	Normal	0	0	78a	1	Normal	0	0	78b	1	Normal	1	N/A
79	liver, bowel	14	0	0	Normal	0	1	79a	1	Trisomy 13	0	N/A	79b	1	Normal	0	0
80	bowel	19	1	1	Normal	0	0	80a	0	Normal	1	0	80b	1	Normal	1	0
81	liver	13	0	1	Normal	0	0	81a	1	Normal	0	0	81b	1	Normal	0	0
82	liver	13	0	1	Trisomy 18	1	0	82a	1	Normal	1	N/A	82b	1	Normal	0	N/A
83	heart	20	2	0	Trisomy 13	1	0	83a	0	Normal	1	1	83b	1	Normal	1	0
84	liver	13	2	1	Trisomy 18	1	0	84a	1	Trisomy 21	1	0	84b	1	Monosomy X	1	0
85	liver	14	2	1	Trisomy 18	1	0	85a	1	Normal	0	0	85b	1	Trisomy 21	1	0
86	liver	16	0	0	Normal	0	N/A	86a	1	Normal	0	0	86b	1	Normal	0	0
87	liver, bowel	19	0	1	Normal	0	0	87a	1	Normal	0	1	87b	1	Normal	0	0
88	liver	14	0	1	Trisomy 21	1	N/A	88a	1	Normal	0	0	88b	1	Normal	0	0
89	liver	17	2	0	Monosomy X	1	0	89a	1	Monosomy X	1	0	89b	1	Monosomy X	1	0
90	liver	15	2	1	Trisomy 18	1	N/A	90a	0	Normal	1	0	90b	1	Normal	1	0
91	adrenal gland	31	3	1	Normal	0	0	91a	1	Normal	1	0	91b	0	Normal	0	1
92	heart	16	0	1	Triploidy	1	0	92a	1	Trisomy 21	1	0	92b	1	Normal	0	0
93	heart	18	2	0	Trisomy 13	1	0	93a	0	Trisomy 18	1	0	93b	0	Normal	1	0
94	liver	15	0	0	Normal	1	0	94a	1	Normal	0	0	94b	1	Normal	0	0
95	liver	21	2	0	Normal	1	0	95a	1	Trisomy 18	1	0	95b	0	Normal	1	N/A
96	liver, bowel	18	2	1	Trisomy 13	1	0	96a	0	Normal	1	0	96b	1	Normal	1	0
97	heart	17	0	1	Normal	1	0	97a	1	Normal	0	0	97b	1	Normal	0	0
98	liver, bowel	13	2	0	Normal	1	N/A	98a	1	Normal	0	1	98b	0	Trisomy 21	1	0
99	brain	38	3	0	Normal	1	0	99a	0	Normal	1	1	99b	0	Trisomy 21	0	0
100	liver	19	0	0	Normal	1	0	100a	1	Normal	0	0	100b	1	Trisomy 13	0	0
101	liver, bowel	14	2	1	Trisomy 21	1	0	101a	0	Triploidy	1	0	101b	1	Trisomy 13	1	0
102	liver	20	2	1	Normal	1	0	102a	1	Normal	1	0	102b	0	Trisomy 21	1	0
103	liver, bowel	18	0	0	Normal	0	0	103a	1	Normal	0	0	103b	1	Normal	1	0
104	liver, bowel	18	0	0	Monosomy X	1	0	104a	1	Normal	0	0	104b	1	Normal	0	N/A
105	liver	14	2	0	Trisomy 21	1	0	105a	1	Monosomy X	0	N/A	105b	0	Normal	1	0
106	liver, bowel	15	0	1	Normal	0	N/A	106a	1	Monosomy X	0	0	106b	1	Normal	0	N/A
107	liver	19	0	0	Normal	0	1	107a	0	Normal	1	0	107b	0	Normal	1	0
108	liver	13	2	0	Trisomy 18	1	0	108a	1	Normal	1	N/A	108b	0	Normal	1	0
109	liver, bowel	16	0	0	Normal	1	0	109a	1	Trisomy 21	0	0	109b	0	Normal	1	0
110	liver	14	0	0	Trisomy 18	1	0	110a	0	Normal	0	1	110b	1	Normal	0	0
111	liver	16	0	1	Monosomy X	0	0	111a	0	Normal	1	0	111b	1	Monosomy X	0	0
112	spleen	19	2	1	Normal	1	0	112a	0	Normal	1	0	112b	0	Trisomy 13	1	0
113	liver, bowel	18	0	1	Trisomy 21	1	1	113a	1	Normal	0	0	113b	1	Monosomy X	1	0
114	liver	18	2	0	Trisomy 21	1	0	114a	0	Trisomy 21	0	0	114b	0	Trisomy 21	1	N/A
115	kidney	31	3	0	Normal	1	1	115a	0	Normal	1	1	115b	0	Normal	0	1
116	liver, bowel	14	0	0	Monosomy X	1	0	116a	1	Normal	0	1	116b	1	Normal	0	N/A
117	liver	16	2	0	Trisomy 21	1	0	117a	0	Trisomy 21	1	0	117b	0	Trisomy 18	1	0
118	heart	18	2	0	Trisomy 21	1	0	118a	1	Monosomy X	0	N/A	118b	1	Monosomy X	1	0
119	heart	19	0	1	Triploidy	1	0	119a	1	Normal	0	0	119b	0	Normal	0	N/A
120	heart	13	0	0	Normal	1	0	120a	1	Normal	0	0	120b	1	Normal	1	1
121	liver	18	2	0	Normal	1	0	121a	0	Normal	1	0	121b	0	Trisomy 18	1	0
122	liver, bowel	16	0	0	Trisomy 18	1	0	122a	1	Normal	0	0	122b	1	Normal	1	0
123	liver, bowel	17	0	0	Normal	0	1	123a	0	Normal	1	0	123b	0	Triploidy	1	0
124	heart	19	2	0	Trisomy 21	1	0	124a	0	Normal	1	0	124b	0	Trisomy 18	1	0
125	heart	20	2	0	Structural aberration (22q11 deletion)	1	0	125a	1	Normal	0	1	125b	1	Normal	1	1
126	heart	29	3	1	Normal	1	0	126a	1	Normal	0	1	126b	0	Normal	0	1
127	liver	15	2	0	Trisomy 21	1	0	127a	1	Normal	1	0	127b	1	Trisomy 18	1	0
128	liver	16	2	0	Monosomy X	1	0	128a	0	Structural aberration (Unbalanced translocation t(14;17)(q32p13))	1	0	128b	0	Trisomy 21	0	0
129	brain	39	3	0	Normal	0	0	129a	0	Normal	0	1	129b	1	Trisomy 21	1	1
130	liver	18	0	1	Normal	0	0	130a	1	Normal	0	N/A	130b	1	Normal	0	0
131	liver	14	2	0	Normal	0	0	131a	1	Trisomy 21	1	0	131b	1	Normal	0	0
132	liver	17	0	1	Normal	0	0	132a	1	Monosomy X	1	0	132b	0	Monosomy X	1	0
133	liver	15	0	1	Triploidy	1	0	133a	0	Normal	1	0	133b	0	Normal	0	0
134	liver, bowel	17	0	1	Triploidy	1	0	134a	1	Normal	0	0	134b	1	Normal	1	0
135	heart	18	0	1	Normal	0	0	135a	0	Normal	0	0	135b	1	Normal	0	0
136	heart	18	0	1	Multiple aberrations (T18+Monosomy X)	1	N/A	136a	1	Normal	0	0	136b	0	Trisomy 21	1	0
137	heart	16	0	0	Trisomy 21	1	0	137a	1	Normal	1	0	137b	0	Normal	0	0
138	liver	33	3	0	Trisomy 18	0	0	138a	0	Normal	0	0	138b	0	Normal	0	0
139	liver njurar	25	3	1	Monosomy X	1	0	139a	0	Normal	0	0	139b	1	Normal	1	1
140	heart, bowel	16	2	0	Monosomy X	1	0	140a	0	Normal	1	0	140b	0	Normal	1	0
141	liver, bowel	14	2	0	Monosomy X	1	N/A	141a	0	Trisomy 21	1	0	141b	0	Trisomy 21	1	0
142	liver	18	2	0	Trisomy 21	1	0	142a	0	Structural aberration (isochromosome 18q)	1	0	142b	1	Normal	1	0
143	heart	37	3	0	Normal	0	0	143a	1	Normal	0	0	143b	0	Normal	0	0
144	liver	20	2	0	Normal	1	0	144a	1	Normal	1	0	144b	0	Normal	1	0
145	liver	19	0	0	Normal	0	0	145a	0	Normal	0	1	145b	1	Normal	1	1
146	liver, brain, bowel	25	3	0	Trisomy 18	1	1	146a	0	Normal	0	0	146b	0	Normal	1	0
147	liver, bowel	20	0	1	Trisomy 21	1	0	147a	1	Normal	0	0	147b	1	Normal	1	0
148	liver, adrenal gland	29	3	1	Normal	1	0	148a	0	Normal	1	0	148b	0	Normal	0	1
149	liver	18	0	1	Monosomy X	1	0	149a	1	Normal	1	1	149b	0	Trisomy 21	1	N/A
150	liver	16	2	1	Trisomy 18	1	0	150a	1	Normal	1	0	150b	1	Normal	1	0
151	heart	18	2	1	Normal	1	0	151a	0	Normal	1	0	151b	1	Normal	1	0
